# Supplementary material for: Preventive role of community-level social capital in the need for long-term care and impairment in instrumental activities of daily living: a multilevel analysis
Source: Environ Health Prev Med. 2023 Feb 7;28:15. doi: 10.1265/ehpm.22-00126 (PMC9922590; doi:10.1265/ehpm.22-00126)
Supplement: Supplementary file 1 — Additional file 1: Flow chart of the selection of the analyzed participants. Flow chart demonstrating how the participants who were included in the analysis were selected. [file ehpm-28-015-s001.xlsx]

## Sheet: Additional file 1
	All elderly individuals aged 65 to 74 years in Uwajima City (n = 13,558)
					Excluded from population ・Undeliverable incorrect address return (n＝178) ・Death (n＝161)
	Study population (n＝13,219）
	Number of responses (n＝6,528) (response rate: 49.4%)
					Exclusion (n = 564) ・Missing data ・Response rate for voting districts＜25％ ・Number of responses for voting districts＜10
	Analysis (n＝5,964)
Additional file 1.
Flow chart of the selection of the analyzed participants
